# Supplementary material for: Congenital syndromic Chiari-like malformation (CSCM) in Holstein cattle: towards unravelling of possible genetic causes
Source: Acta Vet Scand. 2024 Jul 4;66:29. doi: 10.1186/s13028-024-00752-y (PMC11229497; doi:10.1186/s13028-024-00752-y)
Supplement: Supplementary file 5 — Additional file 5: Common deleted region of ~ 7 Mb on chromosome 2 in cases 1 and 7, encompassing 73 coding genes [file 13028_2024_752_MOESM5_ESM.xlsx]

## Sheet: AdditionalFile5
Additional file 5: Common deleted region of ~7Mb on chromosome 2 in cases 1 and 7, encompassing 73 coding genes.
Genes	NCBI RefSeq Annotation GCF_002263795.3-RS_2023_09
Accession	Start	Stop	Gene symbol	Strand	NCBI Gene ID	Name
NC_037329.1	107113751	107120309	SLC23A3	minus	523081	solute carrier family 23 member 3
NC_037329.1	107122276	107126727	CNPPD1	minus	507473	cyclin Pas1/PHO80 domain containing 1
NC_037329.1	107127620	107133526	RETREG2	plus	507475	reticulophagy regulator family member 2
NC_037329.1	107159148	107162020	ZFAND2B	plus	508203	zinc finger AN1-type containing 2B
NC_037329.1	107162132	107169919	ABCB6	minus	783257	ATP binding cassette subfamily B member 6
NC_037329.1	107170285	107179723	ATG9A	minus	540482	autophagy related 9A
NC_037329.1	107179910	107186464	ANKZF1	plus	507867	ankyrin repeat and zinc finger peptidyl tRNA hydrolase 1
NC_037329.1	107186405	107194793	GLB1L	minus	532551	galactosidase beta 1 like
NC_037329.1	107194873	107198251	STK16	plus	521237	serine/threonine kinase 16
NC_037329.1	107199680	107203477	TUBA4A	minus	777775	tubulin alpha 4a
NC_037329.1	107214523	107220491	TUBA1D	plus	535605	tubulin, alpha 3d
NC_037329.1	107222923	107228047	LOC132342849	minus	132342849	WAS/WASL-interacting protein family member 1-like
NC_037329.1	107227606	107234944	DNAJB2	plus	533668	DnaJ heat shock protein family (Hsp40) member B2
NC_037329.1	107236822	107256178	PTPRN	minus	286810	protein tyrosine phosphatase receptor type N
NC_037329.1	107240951	107241040	MIR153-1	minus	100313364	microRNA mir-153-1
NC_037329.1	107259177	107260280	LOC783612	minus	783612	glyceraldehyde-3-phosphate dehydrogenase-like
NC_037329.1	107270818	107280771	RESP18	minus	510410	regulated endocrine specific protein 18
NC_037329.1	107307882	107331759	DNPEP	minus	506882	aspartyl aminopeptidase
NC_037329.1	107351886	107358961	DES	plus	280765	desmin
NC_037329.1	107365755	107424247	SPEG	plus	523490	striated muscle enriched protein kinase
NC_037329.1	107423764	107428876	SPEGNB	plus	513894	SPEG neighbor
NC_037329.1	107429474	107436451	GMPPA	plus	504889	GDP-mannose pyrophosphorylase A
NC_037329.1	107439744	107466734	ASIC4	plus	100848162	acid sensing ion channel subunit family member 4
NC_037329.1	107466898	107472327	CHPF	minus	540002	chondroitin polymerizing factor
NC_037329.1	107472407	107478574	TMEM198	plus	768235	transmembrane protein 198
NC_037329.1	107478722	107501095	OBSL1	minus	511087	obscurin like cytoskeletal adaptor 1
NC_037329.1	107480296	107484552	LOC132343298	plus	132343298	uncharacterized LOC132343298
NC_037329.1	107501829	107504802	INHA	plus	281254	inhibin subunit alpha
NC_037329.1	107520927	107535748	STK11IP	plus	515395	serine/threonine kinase 11 interacting protein
NC_037329.1	107546674	107549306	LOC132343297	minus	132343297	uncharacterized LOC132343297
NC_037329.1	107548717	107563078	SLC4A3	plus	535049	solute carrier family 4 member 3
NC_037329.1	107646306	107673465	LOC112443121	plus	112443121	uncharacterized LOC112443121
NC_037329.1	108164691	108165696	LOC784291	plus	784291	glyceraldehyde-3-phosphate dehydrogenase-like
NC_037329.1	108275237	108275893	LOC784399	plus	784399	large ribosomal subunit protein uL1-like
NC_037329.1	108782158	108789889	LOC100336136	plus	100336136	TIR domain-containing adapter molecule 2-like
NC_037329.1	108943935	108947945	LOC132343586	minus	132343586	uncharacterized LOC132343586
NC_037329.1	109526083	109531513	LOC104971315	plus	104971315	uncharacterized LOC104971315
NC_037329.1	109626660	109677997	EPHA4	minus	520192	EPH receptor A4
NC_037329.1	109948251	109948357	LOC112443689	minus	112443689	U6 spliceosomal RNA
NC_037329.1	110085928	110107831	LOC104971316	minus	104971316	uncharacterized LOC104971316
NC_037329.1	110369552	110471351	PAX3	minus	540951	paired box 3
NC_037329.1	110378162	110378250	MIR2284Y-5	plus	102465280	microRNA mir-2284y-5
NC_037329.1	110490393	110493722	LOC132343299	minus	132343299	RING finger protein 225
NC_037329.1	110493753	110507152	LOC112443122	minus	112443122	uncharacterized LOC112443122
NC_037329.1	110494098	110494762	LOC104969778	plus	104969778	uncharacterized LOC104969778
NC_037329.1	110588464	110589561	LOC112443123	minus	112443123	uncharacterized LOC112443123
NC_037329.1	110589724	110737499	SGPP2	plus	100337041	sphingosine-1-phosphate phosphatase 2
NC_037329.1	110746220	110820162	FARSB	minus	788792	phenylalanyl-tRNA synthetase subunit beta
NC_037329.1	110840470	110842314	LOC538702	plus	538702	glycerol kinase 2-like
NC_037329.1	110843851	110873230	MOGAT1	plus	407225	monoacylglycerol O-acyltransferase 1
NC_037329.1	110980477	110981729	LOC132343588	plus	132343588	cytochrome c-like
NC_037329.1	111037664	111113609	ACSL3	plus	100138312	acyl-CoA synthetase long chain family member 3
NC_037329.1	111044047	111044876	LOC508628	minus	508628	ribosomal protein S6 pseudogene
NC_037329.1	111212142	111215329	KCNE4	plus	615761	potassium voltage-gated channel subfamily E regulatory subunit 4
NC_037329.1	111277209	111277334	LOC112443672	minus	112443672	U6atac minor spliceosomal RNA
NC_037329.1	111487974	111488080	LOC112443698	plus	112443698	U6 spliceosomal RNA
NC_037329.1	111647987	111656439	LOC112442388	plus	112442388	uncharacterized LOC112442388
NC_037329.1	111768890	111774396	SCG2	minus	281477	secretogranin II
NC_037329.1	111856097	111857048	LOC112442270	minus	112442270	proteasome subunit alpha type-2-like
NC_037329.1	111893288	111894577	LOC785395	plus	785395	succinate dehydrogenase complex subunit C pseudogene
NC_037329.1	111898332	111965169	AP1S3	minus	540693	adaptor related protein complex 1 subunit sigma 3
NC_037329.1	112011306	112063238	WDFY1	minus	614729	WD repeat and FYVE domain containing 1
NC_037329.1	112068071	112068165	LOC112443612	plus	112443612	U6 spliceosomal RNA
NC_037329.1	112068965	112076913	MRPL44	plus	532389	mitochondrial ribosomal protein L44
NC_037329.1	112087763	112158698	SERPINE2	minus	282521	serpin family E member 2
NC_037329.1	112180033	112180621	LOC104970072	minus	104970072	GTP-binding nuclear protein Ran-like
NC_037329.1	112489089	112502184	FAM124B	minus	506367	family with sequence similarity 124 member B
NC_037329.1	112586826	112699628	CUL3	minus	534325	cullin 3
NC_037329.1	112699950	112702713	LOC132343300	plus	132343300	uncharacterized LOC132343300
NC_037329.1	112808066	112827063	CCDC195	minus	132342859	coiled-coil domain containing 195
NC_037329.1	112861959	113166959	DOCK10	minus	539421	dedicator of cytokinesis 10
NC_037329.1	113534930	113856800	NYAP2	plus	615765	neuronal tyrosine-phosphorylated phosphoinositide-3-kinase adaptor 2
NC_037329.1	113596327	113596406	LOC112443635	plus	112443635	small nucleolar RNA SNORD116
